# Supplementary material for: RNA-Seq Analysis of the Key Long Noncoding RNAs and mRNAs Related to the Regulation of Acute Heat Stress in Rainbow Trout
Source: Animals (Basel). 2022 Jan 29;12(3):325. doi: 10.3390/ani12030325 (PMC8833469; doi:10.3390/ani12030325)
Supplement: Supplementary file 1 [file animals-12-00325-s001.zip]

Archive with 1 entries (1 files):
- animals-1528258-supplementary.pdf
